# Supplementary material for: Thermal stability and kinetic constants for 129 variants of a family 1 glycoside hydrolase reveal that enzyme activity and stability can be separately designed
Source: PLoS One. 2017 May 22;12(5):e0176255. doi: 10.1371/journal.pone.0176255 (PMC5439667; doi:10.1371/journal.pone.0176255)
Supplement: S1 Table — (CSV) [file pone.0176255.s001.csv]

mutant	sequence_pos	expression	tm	k	err_tm	err_k	kcat	err_kcat	km	err_km	kcatkm	err_kcatkm	ki	ki_percent_err	ki_err	gel_number
G12N	12	0	NA	NA	NA	NA	NA	NA	NA	NA			NA	NA	NA	16
S14A	14	1	40.16	-1.72	0.30	0.37	320	11	8.25	1.02	38823	4972	NA	NA	NA	9
T15A	15	1	39.17	-0.58	0.23	0.07	614	14.7	5.3	0.48	115849	1.7	NA	NA	NA	2
S16A	16	1	39.41	-0.83	0.27	0.16	154	1	14.01	0.4	10997	331	NA	NA	NA	5
S16N	16	0	NA	NA	NA	NA	NA	NA	NA	NA			NA	NA	NA	8
S17A	17	1	41.66	-1.31	0.14	0.44	848	76	18.45	3.72	45978	10135	NA	NA	NA	9
S17E	17	1	39.47	-0.82	0.14	0.08	641	9	7.32	0.38	87596	4719	NA	NA	NA	15
Y18A	18	1	38.26	-0.47	0.23	0.04	197	9	31.55	3.61	6230	773	NA	NA	NA	2
Q19S	19	1	36.82	-0.58	0.18	0.05	NA	NA	NA	NA	13	3	NA	NA	NA	14
Q19A	19	1	NA	NA	NA	NA	NA	NA	NA	NA	<10	NA	NA	NA	NA	13
Q19C	19	1	NA	NA	NA	NA	NA	NA	NA	NA	<10	NA	NA	NA	NA	3
Q19P	19	0	NA	NA	NA	NA	NA	NA	NA	NA			NA	NA	NA	17
S32L	32	0	NA	NA	NA	NA	NA	NA	NA	NA			NA	NA	NA	1
W34A	34	0	NA	NA	NA	NA	NA	NA	NA	NA			NA	NA	NA	6
V52G	52	1	39.28	-1.13	0.12	0.13	687	13	8.25	0.54	83371	5707	NA	NA	NA	12
F72A	72	1	38.61	-0.42	0.43	0.07	613.00	8.00	5.47	0.28	112224	6000.00	NA	NA	NA	7
R76A	76	0	NA	NA	NA	NA	NA	NA	NA	NA			NA	NA	NA	18
I91E	91	1	39.66	-0.55	0.32	0.08	846	35	6.71	0.79	126071	15714	NA	NA	NA	10
H101R	101	1	40.09	-0.95	0.10	0.07	1059	16	10.62	0.53	99708	5225	NA	NA	NA	12
H119N	119	1	40.31	-0.26	0.61	0.04	2	1	23.22	2.2	82	8	NA	NA	NA	21
H119A	119	1	40.23	-1.08	0.19	0.14	143	11	15.1	3.36	9483	2222	NA	NA	NA	9
H119E	119	0	NA	NA	NA	NA	NA	NA	NA	NA			NA	NA	NA	18
W120H	120	1	40.09	-0.65	0.14	0.05	84	2	89.18	4.31	943	53	NA	NA	NA	3
W120F	120	1	41.68	-0.51	0.36	0.08	472	21	16.08	2.07	29334	3980	NA	NA	NA	15
W120A	120	0	NA	NA	NA	NA	NA	NA	NA	NA			NA	NA	NA	9
D121F	121	0	NA	NA	NA	NA	NA	NA	NA	NA			NA	NA	NA	1
E154D	154	1	38.83	-0.77	0.32	0.18	878	47	3.46	0.76	254004	57175	NA	NA	NA	14
N163A	163	1	41.16	-0.50	0.29	0.06	7	1	11.95	0.91	558	44	NA	NA	NA	9
N163D	163	1	38.52	-0.51	0.30	0.07	12	1	15.19	1.41	789	77	NA	NA	NA	3
N163C	163	1	38.05	-0.37	0.31	0.04	26	1	5.42	0.32	4766	291	NA	NA	NA	4
N163E	163	0	NA	NA	NA	NA	NA	NA	NA	NA			NA	NA	NA	17
N163K	163	0	NA	NA	NA	NA	NA	NA	NA	NA			NA	NA	NA	1
E164A	164	1	45.99	-0.37	0.13	0.02	1	0.1	1.01	0.17	19	1	NA	NA	NA	10
E164G	164	0	NA	NA	NA	NA	NA	NA	NA	NA			NA	NA	NA	2
E164R	164	0	NA	NA	NA	NA	NA	NA	NA	NA			NA	NA	NA	18
Y166P	166	0	NA	NA	NA	NA	NA	NA	NA	NA			NA	NA	NA	18
C167A	167	1	39.84	-1.47	0.54	0.58	479	14	14.56	1.27	32884	3026	NA	NA	NA	11
C167Q	167	1	38.86	-0.65	0.12	0.05	504	6	4.92	0.19	102415	4149	590.71	86.56	511.32	15
L171A	171	1	38.80	-0.66	0.53	0.21	807	9	11.09	0.42	72719	2851	NA	NA	NA	11
L171R	171	1	38.83	-0.77	0.32	0.18	403	7	3.36	0.23	120146	8506	NA	NA	NA	14
T175R	175	1	38.06	-0.54	0.11	0.03	801	8	3.59	0.15	223033	9663	NA	NA	NA	7
E177L	177	1	39.60	-0.76	0.42	0.20	670	10	7.48	0.36	89478	4555	NA	NA	NA	7
E177K	177	1	36.73	-0.70	0.25	0.10	555	7	6.19	0.3	89609	4493	362.94	36.97	134.18	10
E177A	177	1	37.54	-0.52	0.24	0.06	986	10	5.98	0.22	164804	6408	NA	NA	NA	14
H178A	178	1	39.64	-0.41	0.40	0.06	113	3	7.67	0.73	14697	1463	173.34	42.79	74.17	16
H178R	178	0	NA	NA	NA	NA	NA	NA	NA	NA			NA	NA	NA	8
A192S	192	1	39.24	-1.29	0.29	0.46	946	10	5.09	0.18	185848	6994	NA	NA	NA	14
T218A	218	1	40.08	-1.15	0.09	0.07	464	18	6.51	0.94	71280	10669	NA	NA	NA	2
N220R	220	1	39.50	-0.72	0.32	0.14	15	0.5	12.5	1.39	1192	1	NA	NA	NA	8
N220G	220	1	41.89	-1.60	0.22	0.71	209	6.3	33.3	2.36	6276	1	NA	NA	NA	13
N220H	220	1	39.60	-0.93	0.40	0.27	123	1	5.14	0.21	23874	1031	NA	NA	NA	10
N220A	220	1	38.85	-0.77	0.19	0.11	405	8	10.27	0.68	39425	2745	NA	NA	NA	5
N220Y	220	1	41.74	-0.38	0.17	0.02	628	6.3	0.4	0.02	1570000	10.3	NA	NA	NA	8
M221A	221	1	40.42	-0.68	0.35	0.14	547	15	6.25	0.6	87554	8701	NA	NA	NA	20
E222Y	222	1	37.13	-0.93	0.51	0.32	12	1	18.43	3.14	636	116	NA	NA	NA	20
E222K	222	1	38.97	-0.59	0.44	0.14	108	3	7.22	0.75	14955	1618	NA	NA	NA	20
E222R	222	1	39.10	-0.86	0.21	0.14	42	2	2.48	0.44	17098	3148	NA	NA	NA	20
E222H	222	1	34.91	-0.70	0.15	0.07	160	3	8.54	0.53	18695	1212	NA	NA	NA	2
E222Q	222	1	39.75	-1.09	0.28	0.23	668	11	12.16	0.65	54923	3084	NA	NA	NA	4
E222A	222	1	36.86	-0.69	0.12	0.05	90	4	0.63	0.15	143604	36130	95.24	13.7	13.05	5
A236E	236	0	NA	NA	NA	NA	NA	NA	NA	NA			NA	NA	NA	1
R240D	240	1	37.18	-0.81	0.04	0.02	282	4	10.82	0.47	26093	1196	NA	NA	NA	10
R240K	240	1	39.33	-1.47	0.19	0.33	898	59	17.67	3.32	50829	10102	NA	NA	NA	3
R240A	240	1	39.90	-1.06	0.12	0.09	11011	258	19.46	1.17	565763	36384	NA	NA	NA	13
R240E	240	0	NA	NA	NA	NA	NA	NA	NA	NA			NA	NA	NA	3
I244E	244	1	37.84	-0.90	0.09	0.06	497	23	5.97	1.04	83137	14963	NA	NA	NA	1
I244N	244	1	36.84	-0.48	0.57	0.12	271	4	2.15	0.13	126176	7795	NA	NA	NA	20
A249E	249	0	NA	NA	NA	NA	NA	NA	NA	NA			NA	NA	NA	1
M261D	261	0	NA	NA	NA	NA	NA	NA	NA	NA			NA	NA	NA	12
N293C	293	1	38.88	-0.65	0.37	0.14	11	0.4	19.8	2.08	556	1	NA	NA	NA	8
N293A	293	1	40.77	-0.43	0.24	0.04	13	1	9.67	0.44	1313	63	NA	NA	NA	10
N293Q	293	1	NA	NA	NA	NA	NA	NA	NA	NA	<10	NA	NA	NA	NA	8
N293D	293	0	NA	NA	NA	NA	NA	NA	NA	NA			NA	NA	NA	18
N293K	293	0	NA	NA	NA	NA	NA	NA	NA	NA			NA	NA	NA	16
Y294A	294	1	40.37	-1.03	0.20	0.15	166	2	4.98	0.17	33260	1180	NA	NA	NA	15
Y294F	294	1	40.76	-1.15	0.12	0.14	735	11	5.99	0.32	122751	6883	NA	NA	NA	15
Y294L	294	0	NA	NA	NA	NA	NA	NA	NA	NA			NA	NA	NA	1
Y295A	295	1	NA	NA	NA	NA	NA	NA	NA	NA	<10	NA	NA	NA	NA	7
Y295G	295	1	NA	NA	NA	NA	NA	NA	NA	NA	<10	NA	NA	NA	NA	3
T296A	296	0	NA	NA	NA	NA	NA	NA	NA	NA			NA	NA	NA	13
T296E	296	0	NA	NA	NA	NA	NA	NA	NA	NA			NA	NA	NA	16
S298E	298	1	39.61	-0.98	0.15	0.11	809	2	5.28	0.05	153264	1391	NA	NA	NA	3
I300N	300	1	38.56	-0.42	0.54	0.08	693	13	4.48	0.32	154732	11520	NA	NA	NA	7
Q313R	313	1	42.11	-1.21	0.32	0.43	689	24	3.58	0.51	192373	28109	NA	NA	NA	15
H315E	315	1	NA	NA	NA	NA	NA	NA	NA	NA	<10	NA	NA	NA	NA	13
H315N	315	0	NA	NA	NA	NA	NA	NA	NA	NA			NA	NA	NA	15
M323A	323	1	37.12	-0.83	0.08	0.04	416	11	9.34	0.8	44477	3991	126.29	25.47	32.17	11
M323K	323	0	NA	NA	NA	NA	NA	NA	NA	NA			NA	NA	NA	13
W325R	325	1	40.01	-0.82	0.15	0.08	NA	NA	NA	NA	11	1	NA	NA	NA	3
W325C	325	1	39.30	-1.03	0.15	0.14	10	1	4.18	0.53	2503	327	159.19	34.38	54.73	12
W325H	325	1	37.66	-0.39	0.29	0.04	35	1	3.08	0.43	11358	1645	143.45	25.04	35.92	7
W325A	325	1	40.13	-0.61	0.45	0.15	29	1	1.61	0.23	18243	2607	171.02	19.85	33.95	6
W325L	325	1	40.41	-0.69	0.53	0.22	109	2	5.74	0.35	18909	1198	NA	NA	NA	15
W325G	325	0	NA	NA	NA	NA	NA	NA	NA	NA			NA	NA	NA	10
P329N	329	0	NA	NA	NA	NA	NA	NA	NA	NA			NA	NA	NA	18
S331A	331	1	39.29	-0.52	0.33	0.08	817	5	4.34	0.11	188306	5055	NA	NA	NA	14
K341A	341	1	40.01	-1.73	0.06	0.07	1046	17	5.46	0.33	191689	12041	NA	NA	NA	12
F343S	343	0	NA	NA	NA	NA	NA	NA	NA	NA			NA	NA	NA	16
T352A	352	1	38.11	-0.78	0.30	0.17	60	2	14.26	1.76	4174	541	NA	NA	NA	2
E353A	353	1	NA	NA	NA	NA	NA	NA	NA	NA	<10	NA	NA	NA	NA	11
N354A	354	1	40.75	-0.61	0.36	0.12	3	1	5.38	0.67	547	70	NA	NA	NA	20
G355A	355	0	NA	NA	NA	NA	NA	NA	NA	NA			NA	NA	NA	9
M358T	358	1	39.54	-1.51	0.18	0.25	436	11	4.83	0.48	90241	9225	NA	NA	NA	12
L362M	362	1	40.02	-0.68	0.16	0.06	917	9.2	5.2	0.19	176346	1	NA	NA	NA	8
H373R	373	1	39.24	-1.29	0.29	0.46	707	9	6.31	0.3	112169	5512	NA	NA	NA	14
H379R	379	1	NA	NA	NA	NA	NA	NA	NA	NA	<10	NA	NA	NA	NA	14
H379T	379	0	NA	NA	NA	NA	NA	NA	NA	NA			NA	NA	NA	12
W399R	399	1	37.93	-0.28	0.79	0.06	0.20	0.01	12.75	0.87	15.70	NA	NA	NA	NA	8
W399C	399	1	41.70	-1.00	0.08	0.09	3	1	70.33	5.89	39	4	NA	NA	NA	12
W399A	399	1	NA	NA	NA	NA	NA	NA	NA	NA	<10	NA	NA	NA	NA	21
W399G	399	1	NA	NA	NA	NA	NA	NA	NA	NA	<10	NA	NA	NA	NA	3
W399S	399	1	NA	NA	NA	NA	NA	NA	NA	NA	<10	NA	NA	NA	NA	3
S400A	400	1	39.91	-0.65	0.31	0.11	531	9	3.22	0.22	164795	11833	NA	NA	NA	18
D403A	403	0	NA	NA	NA	NA	NA	NA	NA	NA			NA	NA	NA	14
N404A	404	1	41.90	-1.36	0.12	0.28	4	1	9.42	0.42	393	18	NA	NA	NA	9
N404C	404	1	42.65	-1.37	0.24	0.25	85	3.7	14.4	1.9	5917	1	NA	NA	NA	12
E406A	406	1	40.08	-1.71	0.71	0.86	NA	NA	NA	NA	11	1	NA	NA	NA	16
E406D	406	1	40.67	-1.12	0.26	0.27	39	1	34.13	2.57	1146	94	NA	NA	NA	15
W407A	407	1	NA	NA	NA	NA	NA	NA	NA	NA	<10	NA	NA	NA	NA	2
W407G	407	0	NA	NA	NA	NA	NA	NA	NA	NA			NA	NA	NA	18
W407K	407	0	NA	NA	NA	NA	NA	NA	NA	NA			NA	NA	NA	17
W407Q	407	0	NA	NA	NA	NA	NA	NA	NA	NA			NA	NA	NA	5
W407R	407	0	NA	NA	NA	NA	NA	NA	NA	NA			NA	NA	NA	5
W407Y	407	0	NA	NA	NA	NA	NA	NA	NA	NA			NA	NA	NA	1
W409Y	409	1	36.75	-0.40	0.14	0.02	809	12.9	2.6	0.18	311154	2.7	NA	NA	NA	8
F415A	415	1	40.54	-0.46	0.27	0.05	1	0.1	16.63	4	80	20	NA	NA	NA	9
F415N	415	1	NA	NA	NA	NA	NA	NA	NA	NA	<10	NA	NA	NA	NA	21
E423S	423	1	39.50	-1.49	0.09	0.13	646	42	6.6	0.42	97777	6431	NA	NA	NA	12
BglB		1	39.93	-1.19	0.09	0.08	880	10	5	0.2	174000	8000	NA	NA	NA
