# Supplementary material for: Thermal stability and kinetic constants for 129 variants of a family 1 glycoside hydrolase reveal that enzyme activity and stability can be separately designed
Source: PLoS One. 2017 May 22;12(5):e0176255. doi: 10.1371/journal.pone.0176255 (PMC5439667; doi:10.1371/journal.pone.0176255)
Supplement: S2 Table — (CSV) [file pone.0176255.s002.csv]

feature_set	feature	pearson_correlation	pearson_correlation_magnitude
FoldX	entropy sidechain	0.0452077382762989	0.0452077382762989
FoldX	Solvation Hydrophobic	-0.048904806323095434	0.048904806323095434
FoldX	backbone clash	0.07533591558939211	0.07533591558939211
FoldX	Van der Waals	0.07685129326011543	0.07685129326011543
FoldX	Sidechain Hbond	0.09155267722218109	0.09155267722218109
FoldX	helix dipole	0.11339124256871443	0.11339124256871443
FoldX	Van der Waals clashes	-0.12109542920176047	0.12109542920176047
FoldX	torsional clash	-0.1338406034279579	0.1338406034279579
FoldX	energy Ionisation	-0.14311684371015718	0.14311684371015718
FoldX	total energy	-0.1791786468857181	0.1791786468857181
FoldX	entropy mainchain	0.1914021077781971	0.1914021077781971
FoldX	Solvation Polar	-0.21866683368172038	0.21866683368172038
FoldX	Electrostatics	-0.2486100435530817	0.2486100435530817
FoldX	Backbone Hbond	0.295735757316054	0.295735757316054
Rosetta ddG	fa_rep	0.03005434494299459	0.03005434494299459
Rosetta ddG	p_aa_pp	0.04025845354648475	0.04025845354648475
Rosetta ddG	yhh_planarity	-0.05586280963258234	0.05586280963258234
Rosetta ddG	omega	0.0919932490718632	0.0919932490718632
Rosetta ddG	hbond_sr_bb	-0.11211738688319971	0.11211738688319971
Rosetta ddG	fa_sol	-0.12616984907959874	0.12616984907959874
Rosetta ddG	ref	0.14364828143863348	0.14364828143863348
Rosetta ddG	fa_atr	0.14581123365972723	0.14581123365972723
Rosetta ddG	hbond_sc	-0.1473354453923214	0.1473354453923214
Rosetta ddG	total	-0.16467869873121407	0.16467869873121407
Rosetta ddG	rama	0.18939988643266603	0.18939988643266603
Rosetta ddG	fa_elec	-0.18965254592337316	0.18965254592337316
Rosetta ddG	hbond_lr_bb	-0.19252326350893884	0.19252326350893884
Rosetta ddG	fa_dun	-0.25175220474217475	0.25175220474217475
Rosetta ddG	hbond_bb_sc	0.34930304846349663	0.34930304846349663
RosettaDesign	total_score	-0.0006383230004089722	0.0006383230004089722
RosettaDesign	SR_3_pstat_pm	-0.0008254630854713141	0.0008254630854713141
RosettaDesign	SR_1_pstat_pm	-0.0008254630854713141	0.0008254630854713141
RosettaDesign	SR_3_nlpstat_pm	-0.008801852266405615	0.008801852266405615
RosettaDesign	SR_1_nlpstat_pm	-0.008801852266405615	0.008801852266405615
RosettaDesign	SR_2_hbond_pm	0.024925804577585895	0.024925804577585895
RosettaDesign	SR_2_burunsat_pm	-0.024925804577586752	0.024925804577586752
RosettaDesign	SR_4_hbond_pm	-0.025272247155706112	0.025272247155706112
RosettaDesign	SR_4_pstat_pm	-0.03467682593474135	0.03467682593474135
RosettaDesign	tot_hbond_pm	0.04030824435213699	0.04030824435213699
RosettaDesign	SR_5_hbond_pm	0.04815311195253384	0.04815311195253384
RosettaDesign	SR_5_hbond_sc	0.049372730383110276	0.049372730383110276
RosettaDesign	SR_2_total_score	0.06040904299427215	0.06040904299427215
RosettaDesign	tot_burunsat_pm	0.06425146834746098	0.06425146834746098
RosettaDesign	SR_3_burunsat_pm	0.06477343193925744	0.06477343193925744
RosettaDesign	SR_1_hbond_pm	-0.06477343193925744	0.06477343193925744
RosettaDesign	SR_1_burunsat_pm	0.06477343193925744	0.06477343193925744
RosettaDesign	SR_3_hbond_pm	-0.06477343193925744	0.06477343193925744
RosettaDesign	SR_2_pstat_pm	0.06883188838758603	0.06883188838758603
RosettaDesign	tot_NLconts_pm	0.07830534336505271	0.07830534336505271
RosettaDesign	SR_5_interf_E_1_2	0.12578116003611858	0.12578116003611858
RosettaDesign	SR_5_total_score	0.1259525312251472	0.1259525312251472
RosettaDesign	fa_rep	0.14205341130590216	0.14205341130590216
RosettaDesign	hbond_sc	-0.15924762835016673	0.15924762835016673
