# Supplementary material for: Thermal stability and kinetic constants for 129 variants of a family 1 glycoside hydrolase reveal that enzyme activity and stability can be separately designed
Source: PLoS One. 2017 May 22;12(5):e0176255. doi: 10.1371/journal.pone.0176255 (PMC5439667; doi:10.1371/journal.pone.0176255)
Supplement: S1 Figs — (ZIP) [file pone.0176255.s004.zip]

Archive with 45 entries (42 files):
- S1 Figures/
- S1 Figures/.DS_Store
- __MACOSX/
- __MACOSX/S1 Figures/
- __MACOSX/S1 Figures/._.DS_Store
- S1 Figures/Gel 1.jpg
- __MACOSX/S1 Figures/._Gel 1.jpg
- S1 Figures/Gel 10.jpg
- __MACOSX/S1 Figures/._Gel 10.jpg
- S1 Figures/Gel 11.jpg
- __MACOSX/S1 Figures/._Gel 11.jpg
- S1 Figures/Gel 12.jpg
- __MACOSX/S1 Figures/._Gel 12.jpg
- S1 Figures/Gel 13.jpg
- __MACOSX/S1 Figures/._Gel 13.jpg
- S1 Figures/Gel 14.jpg
- __MACOSX/S1 Figures/._Gel 14.jpg
- S1 Figures/Gel 15.jpg
- __MACOSX/S1 Figures/._Gel 15.jpg
- S1 Figures/Gel 16.jpg
- __MACOSX/S1 Figures/._Gel 16.jpg
- S1 Figures/Gel 17.jpg
- __MACOSX/S1 Figures/._Gel 17.jpg
- S1 Figures/Gel 18.jpg
- __MACOSX/S1 Figures/._Gel 18.jpg
- S1 Figures/Gel 2.jpg
- __MACOSX/S1 Figures/._Gel 2.jpg
- S1 Figures/Gel 20.jpg
- __MACOSX/S1 Figures/._Gel 20.jpg
- S1 Figures/Gel 21.jpg
- __MACOSX/S1 Figures/._Gel 21.jpg
- S1 Figures/Gel 3.jpg
- __MACOSX/S1 Figures/._Gel 3.jpg
- S1 Figures/Gel 4.jpg
- __MACOSX/S1 Figures/._Gel 4.jpg
- S1 Figures/Gel 5.jpg
- __MACOSX/S1 Figures/._Gel 5.jpg
- S1 Figures/Gel 6.jpg
- __MACOSX/S1 Figures/._Gel 6.jpg
- S1 Figures/Gel 7.jpg
- __MACOSX/S1 Figures/._Gel 7.jpg
- S1 Figures/Gel 8.jpg
- __MACOSX/S1 Figures/._Gel 8.jpg
- S1 Figures/Gel 9.jpg
- __MACOSX/S1 Figures/._Gel 9.jpg
