# Supplementary material for: Thermal stability and kinetic constants for 129 variants of a family 1 glycoside hydrolase reveal that enzyme activity and stability can be separately designed
Source: PLoS One. 2017 May 22;12(5):e0176255. doi: 10.1371/journal.pone.0176255 (PMC5439667; doi:10.1371/journal.pone.0176255)
Supplement: S2 Figs — (ZIP) [file pone.0176255.s005.zip]

Archive with 12 entries (11 files):
- S2 Figures/
- S2 Figures/F415N.png
- S2 Figures/L362M.png
- S2 Figures/N220G.png
- S2 Figures/N220R.png
- S2 Figures/N220Y.png
- S2 Figures/N293C.png
- S2 Figures/N404C.png
- S2 Figures/T15A.png
- S2 Figures/W399R.png
- S2 Figures/W409Y.png
- S2 Figures/WT.png
