# Supplementary material for: Thermal stability and kinetic constants for 129 variants of a family 1 glycoside hydrolase reveal that enzyme activity and stability can be separately designed
Source: PLoS One. 2017 May 22;12(5):e0176255. doi: 10.1371/journal.pone.0176255 (PMC5439667; doi:10.1371/journal.pone.0176255)
Supplement: S3 Figs — (ZIP) [file pone.0176255.s006.zip]

Archive with 80 entries (79 files):
- S3 Figures/
- S3 Figures/A192S.png
- S3 Figures/BglB.png
- S3 Figures/C167A.png
- S3 Figures/C167Q.png
- S3 Figures/E154D.png
- S3 Figures/E164A.png
- S3 Figures/E177A.png
- S3 Figures/E177K.png
- S3 Figures/E177L.png
- S3 Figures/E222A.png
- S3 Figures/E222H.png
- S3 Figures/E222K.png
- S3 Figures/E222Q.png
- S3 Figures/E222R.png
- S3 Figures/E222Y.png
- S3 Figures/E406A.png
- S3 Figures/E406D.png
- S3 Figures/E423S.png
- S3 Figures/F415A.png
- S3 Figures/F72A.png
- S3 Figures/H101R.png
- S3 Figures/H119A.png
- S3 Figures/H119N.png
- S3 Figures/H178A.png
- S3 Figures/H373R.png
- S3 Figures/I244E.png
- S3 Figures/I244N.png
- S3 Figures/I300N.png
- S3 Figures/I91E.png
- S3 Figures/K341A.png
- S3 Figures/L171A.png
- S3 Figures/L171R.png
- S3 Figures/L362M.png
- S3 Figures/M221A.png
- S3 Figures/M323A.png
- S3 Figures/M358T.png
- S3 Figures/N163A.png
- S3 Figures/N163C.png
- S3 Figures/N163D.png
- S3 Figures/N220A.png
- S3 Figures/N220G.png
- S3 Figures/N220H.png
- S3 Figures/N220R.png
- S3 Figures/N220Y.png
- S3 Figures/N293A.png
- S3 Figures/N293C.png
- S3 Figures/N354A.png
- S3 Figures/N404A.png
- S3 Figures/N404C.png
- S3 Figures/Q19S.png
- S3 Figures/Q313R.png
- S3 Figures/R240A.png
- S3 Figures/R240D.png
- S3 Figures/R240K.png
- S3 Figures/S14A.png
- S3 Figures/S16A.png
- S3 Figures/S17A.png
- S3 Figures/S17E.png
- S3 Figures/S298E.png
- S3 Figures/S331A.png
- S3 Figures/S400A.png
- S3 Figures/T15A.png
- S3 Figures/T175R.png
- S3 Figures/T218A.png
- S3 Figures/T352A.png
- S3 Figures/V52G.png
- S3 Figures/W120F.png
- S3 Figures/W120H.png
- S3 Figures/W325A.png
- S3 Figures/W325C.png
- S3 Figures/W325H.png
- S3 Figures/W325L.png
- S3 Figures/W325R.png
- S3 Figures/W399C.png
- S3 Figures/W399R.png
- S3 Figures/W409Y.png
- S3 Figures/Y18A.png
- S3 Figures/Y294A.png
- S3 Figures/Y294F.png
