# Supplementary material for: Thermal stability and kinetic constants for 129 variants of a family 1 glycoside hydrolase reveal that enzyme activity and stability can be separately designed
Source: PLoS One. 2017 May 22;12(5):e0176255. doi: 10.1371/journal.pone.0176255 (PMC5439667; doi:10.1371/journal.pone.0176255)
Supplement: S1 Code — (ZIP) [file pone.0176255.s007.zip]

Archive with 27 entries (19 files):
- S1 Code/
- S1 Code/.DS_Store
- __MACOSX/
- __MACOSX/S1 Code/
- __MACOSX/S1 Code/._.DS_Store
- S1 Code/example_foldx_run/
- S1 Code/example_foldx_run/config.cfg
- S1 Code/example_foldx_run/sub.sh
- S1 Code/example_rosetta_ddg_run/
- S1 Code/example_rosetta_ddg_run/bglb_apo.pdb
- S1 Code/example_rosetta_ddg_run/flags
- __MACOSX/S1 Code/example_rosetta_ddg_run/
- __MACOSX/S1 Code/example_rosetta_ddg_run/._flags
- S1 Code/example_rosetta_ddg_run/mutant_file
- S1 Code/example_rosetta_ddg_run/sub.sh
- S1 Code/example_rosetta_design_run/
- S1 Code/example_rosetta_design_run/.DS_Store
- __MACOSX/S1 Code/example_rosetta_design_run/
- __MACOSX/S1 Code/example_rosetta_design_run/._.DS_Store
- S1 Code/example_rosetta_design_run/bglb.pdb
- S1 Code/example_rosetta_design_run/flags
- S1 Code/example_rosetta_design_run/mutant_file
- S1 Code/example_rosetta_design_run/pNPG.conf.pdb
- S1 Code/example_rosetta_design_run/pNPG.enzdes.cst
- S1 Code/example_rosetta_design_run/pNPG.params
- S1 Code/example_rosetta_design_run/protocol.xml
- S1 Code/example_rosetta_design_run/sub.sh
