# Supplementary material for: Thermal stability and kinetic constants for 129 variants of a family 1 glycoside hydrolase reveal that enzyme activity and stability can be separately designed
Source: PLoS One. 2017 May 22;12(5):e0176255. doi: 10.1371/journal.pone.0176255 (PMC5439667; doi:10.1371/journal.pone.0176255)
Supplement: S1 Code — (ZIP) [file pone.0176255.s007.zip › S1 Code/example_rosetta_ddg_run/flags]

-ddg::dump_pdbs true
-ddg::iterations 50
-ddg::local_opt_only false
-ddg::mean false
-ddg::min true
-ddg::min_cst true
-ddg::mut_file mutant_file
-ddg::ramp_repulsive true
-ddg::sc_min_only false
-ddg::suppress_checkpointing true
-ddg:minimization_scorefunction talaris2014
-ddg:weight_file soft_rep_design
-fa_max_dis 9.0
-ignore_unrecognized_res 1
-in::file::fullatom
-s bglb.pdb
