# Supplementary material for: Thermal stability and kinetic constants for 129 variants of a family 1 glycoside hydrolase reveal that enzyme activity and stability can be separately designed
Source: PLoS One. 2017 May 22;12(5):e0176255. doi: 10.1371/journal.pone.0176255 (PMC5439667; doi:10.1371/journal.pone.0176255)
Supplement: S1 Code — (ZIP) [file pone.0176255.s007.zip › S1 Code/example_rosetta_design_run/flags]

-s bglb.pdb
-nstruct 100 
-out:path:all out 
-parser::protocol protocol.xml
-extra_res_fa pNPG.params
-enzdes::cstfile pNPG.enzdes.cst 
-packing::ex1
-packing::ex2
-packing::ex1aro:level 6
-packing::ex2aro
-packing::extrachi_cutoff 1
-packing::use_input_sc
-packing::flip_HNQ
-packing::no_optH false
-jd2::enzdes_out
-run::preserve_header
