# Supplementary material for: Thermal stability and kinetic constants for 129 variants of a family 1 glycoside hydrolase reveal that enzyme activity and stability can be separately designed
Source: PLoS One. 2017 May 22;12(5):e0176255. doi: 10.1371/journal.pone.0176255 (PMC5439667; doi:10.1371/journal.pone.0176255)
Supplement: S1 Code — (ZIP) [file pone.0176255.s007.zip › S1 Code/example_rosetta_design_run/mutant_file]

-parser:script_vars t=404 n=CYS
