# Supplementary material for: Thermal stability and kinetic constants for 129 variants of a family 1 glycoside hydrolase reveal that enzyme activity and stability can be separately designed
Source: PLoS One. 2017 May 22;12(5):e0176255. doi: 10.1371/journal.pone.0176255 (PMC5439667; doi:10.1371/journal.pone.0176255)
Supplement: S1 Code — (ZIP) [file pone.0176255.s007.zip › S1 Code/example_rosetta_design_run/pNPG.enzdes.cst]

# Glu 353 to pNPG
CST::BEGIN
 TEMPLATE:: ATOM_MAP: 1 atom_name: C5 O2 C4
 TEMPLATE:: ATOM_MAP: 1 residue3: LG1
 TEMPLATE:: ATOM_MAP: 2 atom_name: OE2 CD CG
 TEMPLATE:: ATOM_MAP: 2 residue1: E 
 CONSTRAINT:: distanceAB: 2.0 0.25 500.0 1 
 CONSTRAINT:: angle_A: 180.0 5.0 500.0 360 
 CONSTRAINT:: angle_B: 120.0 5.0 500.0 360
 CONSTRAINT:: torsion_B: 180.0 10.0 500.0 360
CST::END

# Glu 164 to pNPG
CST::BEGIN
 TEMPLATE:: ATOM_MAP: 1 atom_name: O2 C7 C9
 TEMPLATE:: ATOM_MAP: 1 residue3: LG1
 TEMPLATE:: ATOM_MAP: 2 atom_name: OE2 CD CG
 TEMPLATE:: ATOM_MAP: 2 residue1: E
 CONSTRAINT:: distanceAB: 2.75 0.25 500.0 0
 CONSTRAINT:: angle_B: 120.0 5.0 500.0 360 
 CONSTRAINT:: torsion_B: 180.0 10.0 500.0 360
CST::END

# Tyr 295 to Glu 353
CST::BEGIN
 TEMPLATE:: ATOM_MAP: 1 atom_name: OE2 CD CG
 TEMPLATE:: ATOM_MAP: 1 residue1: E
 TEMPLATE:: ATOM_MAP: 2 atom_type: OH
 TEMPLATE:: ATOM_MAP: 2 residue1: Y
 CONSTRAINT:: distanceAB: 3.0 0.5 500.0 0
CST::END
