# Supplementary material for: Thermal stability and kinetic constants for 129 variants of a family 1 glycoside hydrolase reveal that enzyme activity and stability can be separately designed
Source: PLoS One. 2017 May 22;12(5):e0176255. doi: 10.1371/journal.pone.0176255 (PMC5439667; doi:10.1371/journal.pone.0176255)
Supplement: S1 Code — (ZIP) [file pone.0176255.s007.zip › S1 Code/example_rosetta_design_run/pNPG.params]

NAME LG1
IO_STRING LG1 Z
TYPE LIGAND
AA UNK
ATOM  O2  OH    X   -0.55
ATOM  C5  CH1   X   0.02
ATOM  C3  CH1   X   0.02
ATOM  C1  CH1   X   0.02
ATOM  C2  CH1   X   0.02
ATOM  C4  CH1   X   0.02
ATOM  C6  CH2   X   -0.07
ATOM  O6  OH    X   -0.55
ATOM  H11 Hpol  X   0.54
ATOM  H6  Hapo  X   0.21
ATOM  H7  Hapo  X   0.21
ATOM  O1  OH    X   -0.55
ATOM  H4  Hapo  X   0.21
ATOM  O4  OH    X   -0.55
ATOM  H9  Hpol  X   0.54
ATOM  H2  Hapo  X   0.21
ATOM  O3  OH    X   -0.55
ATOM  H8  Hpol  X   0.54
ATOM  H1  Hapo  X   0.21
ATOM  O5  OH    X   -0.55
ATOM  H10 Hpol  X   0.54
ATOM  H3  Hapo  X   0.21
ATOM  H5  Hapo  X   0.21
ATOM  C7  aroC  X   -0.00
ATOM  C8  aroC  X   -0.00
ATOM  C10 aroC  X   -0.00
ATOM  C12 aroC  X   -0.00
ATOM  N1  Npro  X   -0.26
ATOM  O7  OOC   X   -0.65
ATOM  O8  ONH2  X   -0.44
ATOM  C11 aroC  X   -0.00
ATOM  C9  aroC  X   -0.00
ATOM  H13 Haro  X   0.23
ATOM  H15 Haro  X   0.23
ATOM  H14 Haro  X   0.23
ATOM  H12 Haro  X   0.23
BOND_TYPE  N1   C12 1   
BOND_TYPE  C1   C2  1   
BOND_TYPE  C1   C3  1   
BOND_TYPE  C1   H1  1   
BOND_TYPE  C2   C4  1   
BOND_TYPE  C2   H2  1   
BOND_TYPE  C3   C5  1   
BOND_TYPE  C3   H3  1   
BOND_TYPE  C4   C6  1   
BOND_TYPE  C4   H4  1   
BOND_TYPE  C5   H5  1   
BOND_TYPE  C6   H6  1   
BOND_TYPE  C6   H7  1   
BOND_TYPE  C7   C8  2   
BOND_TYPE  C7   C9  1   
BOND_TYPE  C8   C10 1   
BOND_TYPE  C8   H12 1   
BOND_TYPE  C9   C11 2   
BOND_TYPE  C9   H13 1   
BOND_TYPE  C10  C12 2   
BOND_TYPE  C10  H14 1   
BOND_TYPE  C11  C12 1   
BOND_TYPE  C11  H15 1   
BOND_TYPE  O1   C4  1   
BOND_TYPE  O1   C5  1   
BOND_TYPE  O2   C5  1   
BOND_TYPE  O2   C7  1   
BOND_TYPE  O3   C1  1   
BOND_TYPE  O3   H8  1   
BOND_TYPE  O4   C2  1   
BOND_TYPE  O4   H9  1   
BOND_TYPE  O5   C3  1   
BOND_TYPE  O5   H10 1   
BOND_TYPE  O6   C6  1   
BOND_TYPE  O6   H11 1   
BOND_TYPE  O7   N1  1   
BOND_TYPE  O8   N1  2   
CHI 1  C3   C1   O3   H8 
PROTON_CHI 1 SAMPLES 3 60 -60 180 EXTRA 0
CHI 2  C1   C2   O4   H9 
PROTON_CHI 2 SAMPLES 3 60 -60 180 EXTRA 0
CHI 3  C5   C3   O5   H10
PROTON_CHI 3 SAMPLES 3 60 -60 180 EXTRA 0
CHI 4  C4   C6   O6   H11
PROTON_CHI 4 SAMPLES 3 60 -60 180 EXTRA 0
CHI 5  C10  C12  N1   O7 
CHI 6  C2   C4   C6   O6 
CHI 7  C7   O2   C5   C3 
CHI 8  C5   O2   C7   C8 
NBR_ATOM  O2 
NBR_RADIUS 7.926253
ICOOR_INTERNAL    O2     0.000000    0.000000    0.000000   O2    C5    C3 
ICOOR_INTERNAL    C5     0.000000  180.000000    1.538462   O2    C5    C3 
ICOOR_INTERNAL    C3     0.000001   84.677069    1.520849   C5    O2    C3 
ICOOR_INTERNAL    C1   104.174981   62.057692    1.528761   C3    C5    O2 
ICOOR_INTERNAL    C2   -34.465755   68.776306    1.528778   C1    C3    C5 
ICOOR_INTERNAL    C4    49.561240   69.217304    1.530439   C2    C1    C3 
ICOOR_INTERNAL    C6  -162.091206   70.010637    1.539921   C4    C2    C1 
ICOOR_INTERNAL    O6  -171.650390   70.040413    1.427911   C6    C4    C2 
ICOOR_INTERNAL    H11  -45.553509   74.251203    0.975854   O6    C6    C4 
ICOOR_INTERNAL    H6  -118.769067   68.955331    1.094405   C6    C4    O6 
ICOOR_INTERNAL    H7  -121.419475   68.368006    1.094058   C6    C4    H6 
ICOOR_INTERNAL    O1   127.073604   58.699949    1.414800   C4    C2    C6 
ICOOR_INTERNAL    H4   118.694026   72.906468    1.098599   C4    C2    O1 
ICOOR_INTERNAL    O4   125.398850   70.352146    1.430614   C2    C1    C4 
ICOOR_INTERNAL    H9   -70.310893   71.150968    0.974910   O4    C2    C1 
ICOOR_INTERNAL    H2   114.722818   72.379186    1.097303   C2    C1    O4 
ICOOR_INTERNAL    O3  -124.195148   69.539849    1.431950   C1    C3    C2 
ICOOR_INTERNAL    H8   163.285410   73.780313    0.978304   O3    C1    C3 
ICOOR_INTERNAL    H1  -115.411763   70.342879    1.097788   C1    C3    O3 
ICOOR_INTERNAL    O5   121.616330   71.633892    1.448338   C3    C5    C1 
ICOOR_INTERNAL    H10  176.181949   74.422128    0.978060   O5    C3    C5 
ICOOR_INTERNAL    H3   112.907361   68.729177    1.098989   C3    C5    O5 
ICOOR_INTERNAL    H5  -122.542209   88.353171    1.092341   C5    O2    C3 
ICOOR_INTERNAL    C7   179.997513   59.129285    1.367713   O2    C5    C3 
ICOOR_INTERNAL    C8    -3.158273   53.567116    1.393542   C7    O2    C5 
ICOOR_INTERNAL    C10 -178.370521   59.749213    1.402103   C8    C7    O2 
ICOOR_INTERNAL    C12    0.698910   59.159801    1.405119   C10   C8    C7 
ICOOR_INTERNAL    N1   179.835848   59.638729    1.365491   C12   C10   C8 
ICOOR_INTERNAL    O7    -5.180089   59.958609    1.347156   N1    C12   C10
ICOOR_INTERNAL    O8  -178.786109   59.821476    1.345352   N1    C12   O7 
ICOOR_INTERNAL    C11 -179.566477   61.382814    1.403632   C12   C10   N1 
ICOOR_INTERNAL    C9    -0.254567   59.789312    1.400348   C11   C12   C10
ICOOR_INTERNAL    H13  179.536454   60.520695    1.088745   C9    C11   C12
ICOOR_INTERNAL    H15  179.663335   58.584108    1.088647   C11   C12   C9 
ICOOR_INTERNAL    H14  179.621022   61.213129    1.090864   C10   C8    C12
ICOOR_INTERNAL    H12  179.567434   58.094770    1.086086   C8    C7    C10
PDB_ROTAMERS pNPG.conf.pdb
