# Supplementary material for: Thermal stability and kinetic constants for 129 variants of a family 1 glycoside hydrolase reveal that enzyme activity and stability can be separately designed
Source: PLoS One. 2017 May 22;12(5):e0176255. doi: 10.1371/journal.pone.0176255 (PMC5439667; doi:10.1371/journal.pone.0176255)
Supplement: S1 Code — (ZIP) [file pone.0176255.s007.zip › S1 Code/example_rosetta_design_run/protocol.xml]

<ROSETTASCRIPTS>
<SCOREFXNS>
  <ScoreFunction name="myscore" weights="talaris2014_cst" />
</SCOREFXNS>
<TASKOPERATIONS>
  <DetectProteinLigandInterface name="repack_sphere" design="0" catres_interface="1" />
</TASKOPERATIONS>
<FILTERS>
  <EnzScore name="allcst" score_type="cstE" scorefxn="myscore" whole_pose="1" energy_cutoff="100000000" />
</FILTERS>
<MOVERS>
  <MutateResidue name="mutate" target="%%target%%" new_res="%%new_res%%" /> 
  <AddOrRemoveMatchCsts name="cstadd" cst_instruction="add_new" />
  <PredesignPerturbMover name="predock" />
  <EnzRepackMinimize name="cst_opt" cst_opt="1" minimize_rb="1" minimize_sc="1" minimize_bb="0" minimize_lig="1" />
  <EnzRepackMinimize name="repack_wbb" design="0" repack_only="1" 
    scorefxn_minimize="myscore" scorefxn_repack="myscore" minimize_rb="1" 
    minimize_sc="1" minimize_bb="1" minimize_lig="1" min_in_stages="0" backrub="0"  
    task_operations="repack_sphere" />
  <ParsedProtocol name="iterate">
    <Add mover="predock" />
    <Add mover="cst_opt" />
    <Add mover="repack_wbb" />
  </ParsedProtocol>
  <GenericMonteCarlo name="monte_repack" mover_name="iterate" filter_name="allcst" />
</MOVERS>
<APPLY_TO_POSE>
</APPLY_TO_POSE>
<PROTOCOLS>
  <Add mover="cstadd" />
  <Add mover="mutate" />
  <Add mover="monte_repack" />
</PROTOCOLS>
</ROSETTASCRIPTS>
